# Supplementary material for: Step by Step: Investigating Children’s Physical Activity and Enjoyment in Outdoor Walking with Their Parents
Source: Healthcare (Basel). 2025 Jul 17;13(14):1721. doi: 10.3390/healthcare13141721 (PMC12294517; doi:10.3390/healthcare13141721)
Supplement: Supplementary file 1 [file healthcare-13-01721-s001.zip]

Archive with 1 entries (1 files):
- healthcare-3730986-supplementary.pdf
